# Supplementary material for: Wild Boars as a Reservoir of Zoonotic Hepatitis E Virus in Portugal with Full-Genome Evidence of Genotype 3m
Source: Pathogens. 2026 Apr 16;15(4):430. doi: 10.3390/pathogens15040430 (PMC13119151; doi:10.3390/pathogens15040430)
Supplement: Supplementary file 1 [file pathogens-15-00430-s001.zip]

Archive with 1 entries (1 files):
- pathogens-4256175-supplementary.pdf
